# Supplementary material for: Digital Gamification Tools to Enhance Vaccine Uptake: Scoping Review
Source: JMIR Serious Games. 2024 Feb 29;12:e47257. doi: 10.2196/47257 (PMC10906656; doi:10.2196/47257)
Supplement: Multimedia Appendix 5 [file games_v12i1e47257_app5.xlsx]

## Sheet: MMAT
Types of mixed methods study components or primary studies	Screening questions (for all types)			1. Qualitative					2. Quantitative randomized controlled (trials)					3. Quantitative non-randomized					4. Quantitative descriptive					5. Mixed methods					MMAT score
Methodological quality criteria (see tutorial for definitions and examples) (1 = yes; 0 = no; 2 = can't tell)	S1. Are there clear research questions?	S2. Do the collected data allow to address the research questions?	Further appraisal may be not feasible or appropriate when the answer is ‘No’ or ‘Can’t tell’ to one or both screening questions.	1.1. Is the qualitative approach appropriate to answer the research question?	1.2. Are the qualitative data collection methods adequate to address the research question?	1.3. Are the findings adequately derived from the data?	1.4. Is the interpretation of results sufficiently substantiated by data?	1.5. Is there coherence between qualitative data sources, collection, analysis and interpretation?	2.1. Is randomization appropriately performed?	2.2. Are the groups comparable at baseline?	2.3. Are there complete outcome data?	2.4. Are outcome assessors blinded to the intervention provided?	2.5 Did the participants adhere to the assigned intervention?	3.1. Are the participants representative of the target population?	3.2. Are measurements appropriate regarding both the outcome and intervention (or exposure)?	3.3. Are there complete outcome data?	3.4. Are the confounders accounted for in the design and analysis?	3.5. During the study period, is the intervention administered (or exposure occurred) as intended?	4.1. Is the sampling strategy relevant to address the research question?	4.2. Is the sample representative of the target population?	4.3. Are the measurements appropriate?	4.4. Is the risk of nonresponse bias low?	4.5. Is the statistical analysis appropriate to answer the research question?	5.1. Is there an adequate rationale for using a mixed methods design to address the research question?	5.2. Are the different components of the study effectively integrated to answer the research question?	5.3. Are the outputs of the integration of qualitative and quantitative components adequately interpreted?	5.4. Are divergences and inconsistencies between quantitative and qualitative results adequately addressed?	5.5. Do the different components of the study adhere to the quality criteria of each tradition of the methods involved?	Overall quality score (%; may be not informative)
Betsch et al., 2016	1	1		N/A	N/A	N/A	N/A	N/A	2	2	1	1	1	N/A	N/A	N/A	N/A	N/A	N/A	N/A	N/A	N/A	N/A	N/A	N/A	N/A	N/A	N/A	3 *** or 60% quality criteria met
Carolan et al., 2018	1	1		1	1	1	1	1	N/A	N/A	N/A	N/A	N/A	0	1	1	1	1	N/A	N/A	N/A	N/A	N/A	1	1	1	1	1	4 **** or 80% quality criteria met
Cates et al., 2020	1	1		N/A	N/A	N/A	N/A	N/A	1	1	1	1	1	N/A	N/A	N/A	N/A	N/A	N/A	N/A	N/A	N/A	N/A	N/A	N/A	N/A	N/A	N/A	5***** or 100% quality criteria met
Dale et al., 2019	1	1		N/A	N/A	N/A	N/A	N/A	N/A	N/A	N/A	N/A	N/A	1	1	1	0	1	N/A	N/A	N/A	N/A	N/A	N/A	N/A	N/A	N/A	N/A	4 **** or 80% quality criteria met
Darville et al., 2018	1	1		N/A	N/A	N/A	N/A	N/A	2	1	0	1	1	N/A	N/A	N/A	N/A	N/A	N/A	N/A	N/A	N/A	N/A	N/A	N/A	N/A	N/A	N/A	3 *** or 60% quality criteria met
Davies et al., 2015	1	1		1	1	1	1	1	N/A	N/A	N/A	N/A	N/A	1	1	1	0	1	N/A	N/A	N/A	N/A	N/A	1	1	1	1	1	4 **** or 80% quality criteria met
Eley et al., 2019	1	1		1	1	1	1	1	N/A	N/A	N/A	N/A	N/A	1	1	1	1	1	N/A	N/A	N/A	N/A	N/A	1	1	1	1	1	5***** or 100% quality criteria met
Fadda et al., 2017	1	1		N/A	N/A	N/A	N/A	N/A	0	1	1	1	1	N/A	N/A	N/A	N/A	N/A	N/A	N/A	N/A	N/A	N/A	N/A	N/A	N/A	N/A	N/A	4 **** or 80% quality criteria met
Fadda et al., 2018	1	1		1	1	1	1	1	N/A	N/A	N/A	N/A	N/A	1	1	1	2	1	N/A	N/A	N/A	N/A	N/A	1	1	1	1	1	4 **** or 80% quality criteria met
Ibuka et al., 2014	1	1		N/A	N/A	N/A	N/A	N/A	N/A	N/A	N/A	N/A	N/A	0	1	1	1	1	N/A	N/A	N/A	N/A	N/A	N/A	N/A	N/A	N/A	N/A	4 **** or 80% quality criteria met
Kaufman et al., 2013	1	2		N/A	N/A	N/A	N/A	N/A	0	0	0	2	1	N/A	N/A	N/A	N/A	N/A	N/A	N/A	N/A	N/A	N/A	N/A	N/A	N/A	N/A	N/A	1 * or 20% quality criteria met
Lee et al., 2020	1	1		N/A	N/A	N/A	N/A	N/A	1	1	1	2	1	N/A	N/A	N/A	N/A	N/A	N/A	N/A	N/A	N/A	N/A	N/A	N/A	N/A	N/A	N/A	4 **** or 80% quality criteria met
Mitchell et al., 2021	1	1		N/A	N/A	N/A	N/A	N/A	N/A	N/A	N/A	N/A	N/A	1	1	1	0	1	N/A	N/A	N/A	N/A	N/A	N/A	N/A	N/A	N/A	N/A	4 **** or 80% quality criteria met
Mottelson et al., 2021	1	1		N/A	N/A	N/A	N/A	N/A	1	2	1	1	1	N/A	N/A	N/A	N/A	N/A	N/A	N/A	N/A	N/A	N/A	N/A	N/A	N/A	N/A	N/A	4 **** or 80% quality criteria met
Nowak et al., 2019	1	1		N/A	N/A	N/A	N/A	N/A	1	1	1	1	1	N/A	N/A	N/A	N/A	N/A	N/A	N/A	N/A	N/A	N/A	N/A	N/A	N/A	N/A	N/A	5***** or 100% quality criteria met
Reel et al., 2017	1	1		N/A	N/A	N/A	N/A	N/A	2	1	1	2	1	N/A	N/A	N/A	N/A	N/A	N/A	N/A	N/A	N/A	N/A	N/A	N/A	N/A	N/A	N/A	3 *** or 60% quality criteria met
Ruiz-López et al., 2019	1	1		1	1	1	1	1	N/A	N/A	N/A	N/A	N/A	N/A	N/A	N/A	N/A	N/A	1	1	1	1	1	1	1	1	1	1	5***** or 100% quality criteria met
Vandeweerdt et al., 2022	1	1		N/A	N/A	N/A	N/A	N/A	1	1	1	1	1	N/A	N/A	N/A	N/A	N/A	N/A	N/A	N/A	N/A	N/A	N/A	N/A	N/A	N/A	N/A	5***** or 100% quality criteria met
Woodall et al., 2021	1	1		N/A	N/A	N/A	N/A	N/A	2	2	0	1	1	N/A	N/A	N/A	N/A	N/A	N/A	N/A	N/A	N/A	N/A	N/A	N/A	N/A	N/A	N/A	2 ** or 40% quality criteria met
